# Supplementary material for: Identifying transgene insertions in Caenorhabditis elegans genomes with Oxford Nanopore sequencing
Source: PeerJ. 2024 Sep 13;12:e18100. doi: 10.7717/peerj.18100 (PMC11404476; doi:10.7717/peerj.18100)
Supplement: Supplemental Information 5 [file peerj-12-18100-s005.txt]

I	15153371	15154183	I	Liftoff	gene	15148409	15154183	.	-	.	ID=gene:WBGene00000088;Name=aex-5;biotype=protein_coding;description=Endoprotease aex-5 [Source:UniProtKB/Swiss-Prot;Acc:P91863];gene_id=WBGene00000088;logic_name=wormbase;version=1;coverage=1.0;sequence_ID=1.0;valid_ORFs=1;extra_copy_number=0;copy_num_ID=gene:WBGene00000088_0
I	15153371	15154183	I	Liftoff	mRNA	15148409	15154183	.	-	.	ID=transcript:F32A7.6.1;Parent=gene:WBGene00000088;biotype=protein_coding;transcript_id=F32A7.6.1;matches_ref_protein=True;valid_ORF=True;extra_copy_number=0
I	15153934	15154183	I	Liftoff	exon	15153935	15154183	.	-	.	ID=exon_38758;Parent=transcript:F32A7.6.1;Name=F32A7.6.1.e1;constitutive=1;ensembl_end_phase=0;ensembl_phase=-1;exon_id=F32A7.6.1.e1;rank=1;extra_copy_number=0
I	15153934	15154087	I	Liftoff	CDS	15153935	15154087	.	-	.	ID=CDS:F32A7.6.1;Parent=transcript:F32A7.6.1;protein_id=F32A7.6.1;extra_copy_number=0
I	15154087	15154183	I	Liftoff	five_prime_UTR	15154088	15154183	.	-	.	ID=five_prime_UTR_4959;Parent=transcript:F32A7.6.1;extra_copy_number=0
I	15154255	15154594	I	Liftoff	exon	15154256	15154743	.	-	.	ID=exon_38765;Parent=transcript:F11C3.3.1;Name=F11C3.3.1.e9;constitutive=0;ensembl_end_phase=-1;ensembl_phase=0;exon_id=F11C3.3.1.e9;rank=9;extra_copy_number=0
I	15154533	15154594	I	Liftoff	CDS	15154534	15154743	.	-	.	ID=CDS:F11C3.3.1;Parent=transcript:F11C3.3.1;protein_id=F11C3.3.1;extra_copy_number=0
I	15154255	15154533	I	Liftoff	three_prime_UTR	15154256	15154533	.	-	.	ID=three_prime_UTR_4718;Parent=transcript:F11C3.3.1;extra_copy_number=0
I	15154255	15154594	I	Liftoff	exon	15154256	15154743	.	-	.	ID=exon_38774;Parent=transcript:F11C3.3.2;Name=F11C3.3.1.e9;constitutive=0;ensembl_end_phase=-1;ensembl_phase=0;exon_id=F11C3.3.1.e9;rank=9;extra_copy_number=0
I	15154533	15154594	I	Liftoff	CDS	15154534	15154743	.	-	.	ID=CDS:F11C3.3.2;Parent=transcript:F11C3.3.2;protein_id=F11C3.3.2;extra_copy_number=0
I	15154255	15154533	I	Liftoff	three_prime_UTR	15154256	15154533	.	-	.	ID=three_prime_UTR_4719;Parent=transcript:F11C3.3.2;extra_copy_number=0
I	15154284	15154311	I	Liftoff	exon	15154285	15154311	.	-	.	ID=exon_38783;Parent=transcript:F11C3.3.3;Name=F11C3.3.3.e10;constitutive=0;ensembl_end_phase=-1;ensembl_phase=-1;exon_id=F11C3.3.3.e10;rank=10;extra_copy_number=0
I	15154414	15154594	I	Liftoff	exon	15154415	15154743	.	-	.	ID=exon_38784;Parent=transcript:F11C3.3.3;Name=F11C3.3.3.e9;constitutive=0;ensembl_end_phase=-1;ensembl_phase=0;exon_id=F11C3.3.3.e9;rank=9;extra_copy_number=0
I	15154533	15154594	I	Liftoff	CDS	15154534	15154743	.	-	.	ID=CDS:F11C3.3.3;Parent=transcript:F11C3.3.3;protein_id=F11C3.3.3;extra_copy_number=0
I	15154284	15154311	I	Liftoff	three_prime_UTR	15154285	15154311	.	-	.	ID=three_prime_UTR_4720;Parent=transcript:F11C3.3.3;extra_copy_number=0
I	15154414	15154533	I	Liftoff	three_prime_UTR	15154415	15154533	.	-	.	ID=three_prime_UTR_4721;Parent=transcript:F11C3.3.3;extra_copy_number=0
I	15154255	15154594	I	Liftoff	gene	15154256	15161926	.	-	.	ID=gene:WBGene00006789;Name=unc-54;biotype=protein_coding;description=Myosin-4 [Source:UniProtKB/Swiss-Prot;Acc:P02566];gene_id=WBGene00006789;logic_name=wormbase;version=1;coverage=0.999;sequence_ID=0.999;valid_ORFs=3;extra_copy_number=0;copy_num_ID=gene:WBGene00006789_0
I	15154255	15154594	I	Liftoff	mRNA	15154256	15161835	.	-	.	ID=transcript:F11C3.3.1;Parent=gene:WBGene00006789;biotype=protein_coding;transcript_id=F11C3.3.1;matches_ref_protein=True;valid_ORF=True;extra_copy_number=0
I	15154255	15154594	I	Liftoff	mRNA	15154256	15161926	.	-	.	ID=transcript:F11C3.3.2;Parent=gene:WBGene00006789;biotype=protein_coding;transcript_id=F11C3.3.2;matches_ref_protein=True;valid_ORF=True;extra_copy_number=0
I	15154284	15154594	I	Liftoff	mRNA	15154285	15161835	.	-	.	ID=transcript:F11C3.3.3;Parent=gene:WBGene00006789;biotype=protein_coding;transcript_id=F11C3.3.3;matches_ref_protein=True;valid_ORF=True;extra_copy_number=0
I	15229764	15229897	I	Liftoff	gene	15214399	15252680	.	+	.	ID=gene:WBGene00002189;Name=kin-1;biotype=protein_coding;description=cAMP-dependent protein kinase catalytic subunit [Source:UniProtKB/Swiss-Prot;Acc:P21137];gene_id=WBGene00002189;logic_name=wormbase;version=1;coverage=1.0;sequence_ID=1.0;valid_ORFs=16;extra_copy_number=0;copy_num_ID=gene:WBGene00002189_0
I	15229764	15229897	I	Liftoff	mRNA	15214399	15252207	.	+	.	ID=transcript:ZK909.2n.2;Parent=gene:WBGene00002189;biotype=protein_coding;transcript_id=ZK909.2n.2;matches_ref_protein=True;valid_ORF=True;extra_copy_number=0
I	15229764	15229897	I	Liftoff	mRNA	15214542	15252207	.	+	.	ID=transcript:ZK909.2n.1;Parent=gene:WBGene00002189;biotype=protein_coding;transcript_id=ZK909.2n.1;matches_ref_protein=True;valid_ORF=True;extra_copy_number=0
I	15229764	15229897	I	Liftoff	mRNA	15220309	15252323	.	+	.	ID=transcript:ZK909.2h.1;Parent=gene:WBGene00002189;biotype=protein_coding;transcript_id=ZK909.2h.1;matches_ref_protein=True;valid_ORF=True;extra_copy_number=0
I	15229764	15229897	I	Liftoff	mRNA	15220309	15252207	.	+	.	ID=transcript:ZK909.2j.1;Parent=gene:WBGene00002189;biotype=protein_coding;transcript_id=ZK909.2j.1;matches_ref_protein=True;valid_ORF=True;extra_copy_number=0
I	15229764	15229897	I	Liftoff	mRNA	15223741	15252323	.	+	.	ID=transcript:ZK909.2g.1;Parent=gene:WBGene00002189;biotype=protein_coding;transcript_id=ZK909.2g.1;matches_ref_protein=True;valid_ORF=True;extra_copy_number=0
I	15229764	15229897	I	Liftoff	mRNA	15223741	15252207	.	+	.	ID=transcript:ZK909.2i.1;Parent=gene:WBGene00002189;biotype=protein_coding;transcript_id=ZK909.2i.1;matches_ref_protein=True;valid_ORF=True;extra_copy_number=0
I	3094677	3094739	I	Liftoff	gene	3089949	3095725	.	+	.	ID=gene:WBGene00021843;Name=Y54E10BR.4;biotype=protein_coding;gene_id=WBGene00021843;logic_name=wormbase;version=1;coverage=1.0;sequence_ID=1.0;valid_ORFs=1;extra_copy_number=0;copy_num_ID=gene:WBGene00021843_0
I	3094677	3094739	I	Liftoff	mRNA	3089949	3095725	.	+	.	ID=transcript:Y54E10BR.4.1;Parent=gene:WBGene00021843;biotype=protein_coding;transcript_id=Y54E10BR.4.1;matches_ref_protein=True;valid_ORF=True;extra_copy_number=0
III	9406356	9406612	III	Liftoff	gene	9404435	9406612	.	+	.	ID=gene:WBGene00011964;Name=saeg-2;biotype=protein_coding;description=Suppressor of activated egl-4 protein 2 [Source:UniProtKB/Swiss-Prot;Acc:Q03615];gene_id=WBGene00011964;logic_name=wormbase;version=1;coverage=1.0;sequence_ID=1.0;valid_ORFs=2;extra_copy_number=0;copy_num_ID=gene:WBGene00011964_0
III	9406356	9406612	III	Liftoff	mRNA	9404435	9406612	.	+	.	ID=transcript:T23G5.6.1;Parent=gene:WBGene00011964;biotype=protein_coding;transcript_id=T23G5.6.1;matches_ref_protein=True;valid_ORF=True;extra_copy_number=0
III	9406356	9406612	III	Liftoff	exon	9406168	9406612	.	+	.	ID=exon_103196;Parent=transcript:T23G5.6.1;Name=T23G5.6.1.e6;constitutive=0;ensembl_end_phase=-1;ensembl_phase=2;exon_id=T23G5.6.1.e6;rank=6;extra_copy_number=0
III	9406356	9406612	III	Liftoff	three_prime_UTR	9406295	9406612	.	+	.	ID=three_prime_UTR_12693;Parent=transcript:T23G5.6.1;extra_copy_number=0
III	9406356	9406594	III	Liftoff	mRNA	9404467	9406594	.	+	.	ID=transcript:T23G5.6.2;Parent=gene:WBGene00011964;biotype=protein_coding;transcript_id=T23G5.6.2;matches_ref_protein=True;valid_ORF=True;extra_copy_number=0
III	9406356	9406594	III	Liftoff	exon	9406168	9406594	.	+	.	ID=exon_103202;Parent=transcript:T23G5.6.2;Name=T23G5.6.2.e6;constitutive=0;ensembl_end_phase=-1;ensembl_phase=2;exon_id=T23G5.6.2.e6;rank=6;extra_copy_number=0
III	9406356	9406594	III	Liftoff	three_prime_UTR	9406295	9406594	.	+	.	ID=three_prime_UTR_12694;Parent=transcript:T23G5.6.2;extra_copy_number=0
III	9407011	9407072	III	Liftoff	gene	9407012	9410900	.	+	.	ID=gene:WBGene00000934;Name=dat-1;biotype=protein_coding;description=Sodium-dependent dopamine transporter [Source:UniProtKB/Swiss-Prot;Acc:Q03614];gene_id=WBGene00000934;logic_name=wormbase;version=1;coverage=1.0;sequence_ID=1.0;valid_ORFs=1;extra_copy_number=0;copy_num_ID=gene:WBGene00000934_0
III	9407011	9407072	III	Liftoff	mRNA	9407012	9410900	.	+	.	ID=transcript:T23G5.5.1;Parent=gene:WBGene00000934;biotype=protein_coding;transcript_id=T23G5.5.1;matches_ref_protein=True;valid_ORF=True;extra_copy_number=0
III	9407011	9407072	III	Liftoff	exon	9407012	9407091	.	+	.	ID=exon_103206;Parent=transcript:T23G5.5.1;Name=T23G5.5.1.e1;constitutive=1;ensembl_end_phase=1;ensembl_phase=-1;exon_id=T23G5.5.1.e1;rank=1;extra_copy_number=0
III	9407011	9407072	III	Liftoff	five_prime_UTR	9407012	9407072	.	+	.	ID=five_prime_UTR_13444;Parent=transcript:T23G5.5.1;extra_copy_number=0
